# Supplementary material for: Applying the Non-Adoption, Abandonment, Scale-up, Spread, and Sustainability Framework Across Implementation Stages to Identify Key Strategies to Facilitate Clinical Decision Support System Integration Within a Large Metropolitan Health Service: Interview and Focus Group Study
Source: JMIR Med Inform. 2024 Oct 17;12:e60402. doi: 10.2196/60402 (PMC11528173; doi:10.2196/60402)
Supplement: Multimedia Appendix 3 [file medinform_v12i1e60402_app3.xlsx]

## Sheet: Codes subsuming
Code
Perception that AI can improve efficiency Quote "Even just a simple task such as measuring a lesion." P1 "If there are some lesions in the kidney, if you can just hit a button so they are measured up and each is numbered in the order that I sort of use." P1
Technology supports effective practice (Potential application of machine learning to offer individualised and safer care) Technology supports effective practice Use of Power Plans as a Visual aid for Decision Support (enabler) Quote "You want to be able to provide useful information and produce a report that just says, 'Well, this is what I can see correlated, clinically I don't know what it mean…
Institutional Support for Software Training and Knowledge Sharing Quote "We actually not too bad here at the hospital 'cause our PAX team has learned how to use it."P3
Readiness to using Remote Virtual Monitoring technology Quote We've got, as I said, and you know quite well, the remote virtual monitoring and tag stuff."P6 “And we do that through like some Bluetooth monitors, some iPads. So this is in the acute care at home service here at your cell currently.” P6
CDSS improves efficiency and workflows Quote “And when we when we look at that, like they're not just using it to just get information in about patients out in their homes, it's actually also about how do they prioritize their day? How do they you know, which patients then might still have the commitment or the, you know, the policy control to say this is the way you need to interact with every p…
CDSS can be adapted to the needs in the clinical context Quote "very much organically, not necessarily a push from a you know, we need to improve the service of a reaction to that extent at all. Like, I would not call it a reaction, but it's we've got a new business problem and a business problem. We didn't see it coming. And now, till now, we've got to respond to it."P6 "I think with both of the…
CDSS can be applied to improve communication across key stakeholders in the health system i.e. tertiary to primary care Quote "We have to utilize the close digital network to engage with the GPs and we use that in contrast with the specialist." P6 "It's like a system that brokers this level of communication so that the information is tracked." P6
Awareness that involvement of diverse stakeholders in the implementation process is important 1.Awareness that involving clinicians in the implementation process is important x2 2. Awareness that involving clincians in the implementation process is important- interaction with clinical leaders (enabler) 3. Awareness that involvement of diverse stakeholders in the implementation process is importan…
The health system nurtures ongoing capacity building of informaticians Quote "The idea of being able to have identified a problem down a literature search to to see whether or not that there was an existing solution out there, discovered that there isn't an existing solution, then try and and develop the in-house solution. I think that's actually done a couple of things. One is it's built confide…
Technology which is sustained overtime increases acceptance Quote It's achieved a level of familiarity with. The the newer system that they're then willing to accept it and and. P9 "It takes time before people start going ohh. The old system was better or the system was easier since. They're more confident with the new systems that, yeah, they then accept that take on and and“ then there's also t…
Usability of technology can increase acceptability and adherence (due to increase confidence) (enabler) Quotes "Ease of use drives clinicians' confidence."P10 I would imagine ease of use for a start….if it's too clunky, they won't go anywhere, you know, even introducing a new app into the system if it… takes 10 minutes to set it up.". P7 "...And that they're confident. That that actually works. I…
Preference for digital health records by health providers (enabler) Quote "Very few people who are using the IEMR would go back to paper. We'd all say that this is better than what we had before." P13
Informatics professional perception of role as enabling CDSS uptake Quote "I'm very much of the opinion that clinical informatics that ICT as a whole across healthcare should be an enabler... But a component of that is obviously educating the the business, the, the, the, the, the, the workers around, things like cyber security. So if a cyber security policy and legislation, all that kind of stuff…
Embedded digital health support (enabler) Quote "There is a department in place to help you navigate all the things you need to do so. Whether that's from an IT procurement perspective, whether or not that's from a cybersecurity perspective or even if it's just an actual implementation project management perspective, we can assist with all those areas." P11
AI’s enables Workflow Efficiency for protocolised jobs Quote "So it's really saving time on things that can very well be done by, you know, sort of an artificial intelligence means." P12, part 1 "It won't replace the reporting, you know, is this lesion a infective lesion or is a new neoplastic lesion or something like that." P12, part 1
Clinical director has positive perception of AI Adoption to support and empower radiologists’ autonomy (Enabler) Quote "I think there's more than enough work here with limited people." P12, part 1
Inbuilt tracking within the CDSS allows transparency of CDSS use (enabler) Quote "So it's really good to have that transparency to be able to watch what the user has done."Participants 16,17, 18, 19 "The system broke it, but the system didn't break it; you might need some help in one area."Participants 16,17, 18, 19
CDSS enables systematic data collection to support research and funding (enabler) Quote "The data for clinicians is just huge, and the ability to track what everyone's doing and use it for research and funding."Participants 16,17, 18, 19 "It's amazing what can be extracted."Participants 16,17, 18, 19
Clinicians as Change Champions (enabler) Quote "I think you need to get back to the clinicians that are trusted within the community and have them lead the charge." Participants 16,17, 18, 19
Lessons from Covid-19 showed that decision making and governance can be streamlined to quickly adopt CDSS (enabler) Quote "I think COVID certainly showed us that we can streamline a lot of our decision making..."Participants 16,17, 18, 19 "There was a lot more rapid decision making."Participants 16,17, 18, 19 That really sort of changed the approach to governance last year..."Participants 16,17, …
Technology supports effective practice- over time(enabler) Quote "When you're typing looking for a medication, sometimes you may incidentally find some other power plan. You might use it. You might look at it and like, actually it's quite useful and then that might sort of like carry through into your next rotation. And it's like, oh, this is something that's valuable that I've used previously. S…
Practical, efficient and contextually based teaching enabled uptake of CDSS (power plans) (enabler) Quote "The scenarios are probably a bit more realistic to what I needed to do, and I think efficiency was probably the biggest thing, like, yeah, where they just sort of took us through it quickly..." P20, part 1 "Yeah, I say it seems that it was more contextual and how they were teaching it, yeah.…
An organized request handling process facilitates the adoption of powerplans by streamlining the initiation and creation process (Enabler) Quote "They make a phone call, and one of us picked up puts it in service now that we have our separate Microsoft planner queue as well." P20, part 2
Organisation offers clinical Informatics Training and fosters development of clinical champions to drive efficiency in clinical roles (enabler) Quote “…collegiate, they like to learn, share. They're very cerebral, like a lot of people who like to..optimising and I think that your [digital hospital-].They're the only group that has a clinical informatics solution. So you.Can do a Training …after y…
Technology supports safer practice (enabler) (CDSS can reduce Medication Errors) (Technology supports effective practice-patient Safety Perspective) (Technology supports safer practice- Safety (enabler) Quote "One of the main reasons politically at the leadership level for introducing these systems is actually it can reduce medication errors." P20, part 2 "From a patient safety perspective, becau…
The CDSS streamlines workflow (enabler) Quotes "From a workflow perspective, I think like I was saying before, it reduces the number of clicks and the number of individual actions you need to do..." P21
Technology supports efficient practice (enabler) Workflow efficiency Technology supports efficient practice- Clinical Efficiencies Quote "Overall, I think they are helpful, they make things quicker for the most part..." P21 "Clinical efficiencies and incredible and the safety as well, it's so much easier to prescribe these medications faster." P22
There are human feedback loops to change incorrect automated CDSS processes (enabler) Quote "So the first thing would be correcting the actual current orders for the patient." P22 "So typically what will happen is the pharmacist will flag this on the ward and say to the tree and doctors or this has been prescribed by the doctor in Ed or by your team. Can you please rectify this and they'll get th…
Wider system regulation enables less variation in how CDSS is used-percived as postive (enabler) Quote "I think statewide power plans are very worthwhile and I think it's good to try and get more consistency across sites for the more serious intervention." P22
Adapting to local context Local Power Plans make sense (enabler) Quote "They've done a local power plan for a slower clozapine titration, which I think makes sense."P22
Education and Training modules provided (enabler) Quote "We developed an Intel specific training module for doctors for IMRR, which has been rolled out across [health service]." P22
CDSS enables the information be accessed in one place and on multiple devices (enabler) Quote "Just having that previous information all in one place, and I guess you could carry your ups machine and your computer around. " P24
Technology supports effective practice -Linking informatics, clinical decision-making with safety considerations (enabler) Quote "Inform clinicians are more analytics once it's a form of safety and quality, but like the real-time reporting aspect of that. At that whole of organization, longitude, health sense how are we performing? How we're supporting? Safe and quality care and this one is about…
Informatics team is experienced in implementation and adoption of technology - Dashboard Development (Enabler) Quote We've been able to develop around about 50 odd dashboards. P28
Organisation engages in the Training of champions to support CDSS adoption (enabler) Quote "Champions are trained, they've done validation, then it's a case of, OK, now we go live with that product..." P28 "Communication, establishing of roles and responsibilities early and really getting that commitment from those areas..." P28
Organisations engaging in data Literacy Improvement to support CDSS use (enabler) Quote "There's an understanding there's roles, but it's really establishing that enterprise data governance type system that needs to be done... improving data literacy is one of the things that we're looking at." P28
Adapting to clinical context enables use and uptake (enabler) Quote "The warfarin one you open it up and it's just like here's warfarin. How many doses do you want?" P29 "Big number one power plant is avid and acute behavioural disturbance management. I think it's generally quite exceptionally grafted." P29
Usability glitches with electronic asessments Quote "There's been lots of glitches." P1
Infrastructural limitations when implementing and adopting new technology 1. Infrastructural limitations when implementing and adopting new technology 2. Infrastructural limitations when implementing and adopting new technology 3.Infrastructural limitations when implementing and adopting new technology Quote "The systems have to work." P1 "I think [Health Service] really hasn't accommodated us be…
Lack of Radiologist Involvement in System Implementation Quote "I think Radiology, unless we went to a completely different PAX or some event happened, the training is sort of few and far between."P1 "There should be some mechanism for us to provide feedback to the system." P1
Fragmented/limited technician support for technology/software post-adoption Quote "Generally, they will provide support for when they're rolling out something new. But often you don't actually discover issues or problems with that new process or software until you're using it." P3 " There is someone who comes around maybe once a year or something, or when you when you call them and you kind of tr…
Lack of interoperability and data sharing 1. Lack of interoperability and data sharing 2. Lack of interoperability and data sharing 3. Lack of interoperability and data sharing -EMR obscures transparency which can affect communication/collaboration between clinicians 4. Lack of interoperability and data sharing 5. Lack of interoperability and data sharing 6. Lack of interoperability and data shar…
Lack of support and training to use the technology 1.Lack of support and training to use the technology 2. Lack of support and training to use the technology 3.Lack of support and training to use the technology 4.Lack of support and training to use the technology 5.Lack of support and training to use the technology 6.Lack of support and training to use the technology 7.Lack of support and trainin…
Negative past experience with AI technology Quote “Now I have used stuff before, I was at another institution. It was two or three years ago, it wasn't very good. And it was designed to, you had to, or you opened up a study- this is what the claim was- and you found the nodule, and you went you circled it as part of this program and it would find it on the old ones and the new ones in the future.…
Lack of rigour in testing AI technology Quote "We didn't put it through some really quite rigorous testing and we designed to test." P6
Informatics professionals aren’t always empowered to change implementation processes Quote "What I'm trying to say is like there are so many rules and and, you know, silos and things that that you're not empowered. Like you can read something and you can say, oh, if I make this change, we can get this better outcome. Yeah, but I'm not necessarily empowered to make that change because of the the f…
organisations may not have the capacity to act upon knowledge generated by CDSS Quote "Well, the way I think about it is decision support, but information is only useful if someone's able to take action from it. And I don't think there's a lot of or as much autonomy as there could be within this health service to actually take on those actions" P6
Not evaluating technology across implementation cycles (work needed over time) Quote "And from a from an I.T. lifecycle perspective, yeah, I'm a massive champion of that whole point of we do go through a cycle right. Where you plan your budget, you deliver, you maintain most systems stay in maintain. And what we never do is go to that next step, which is to evaluate and more importantly, evaluate…
Lack of decision-making to adopt technologies at executive level Quote "Yeah, but nobody's really wanting to make a decision." P6 "nobody nobody wants to get behind it." P6 And then there's this whole thing, but nobody's really wanting to make a decision. Should we do it or not. So what I'm trying to do at the moment is articulate that if you don't,you know, make a change" P6
Inadequate resourcing for sustain and maintain Implementation processes Quote The loss of agility. Yeah. Because we said but we take a few steps back to make some steps forward as a united front. Yeah. I mean like I could go get them and get them to the point. They're like OK, that's good, we'll take these hits, we'll take these hits here. But then to follow that up with crickets for so long, so …
Implementation is subject to complex governance processes 1. Implementation is subject to lengthy organisational processes 2.Implementation is subject to lengthy organisational processes 3.Implementation is subject to lengthy organisational processes 4.Implementation is subject to lengthy organisational processes 5.Implementation is subject to lengthy organisational processes 6.Implementation is …
TGA Regulations are outdated in comparison to technology being implemented [Wider system-legal/regulatory] Quote Yeah, we can't go and do that same update to any of the medical devices because the TGA certifies the actual equipment, but also the extension of the infrastructure that hangs on. P6 But we realized that the. The version of hardware that they sent us was a version two of this particula…
Clinical director perception that frontline Clinicians aren’t thinking about CDSS at a system level, if at all (barrier) Quote But I'm just interested in news about what those performance indicators are like. As you know, I mean, we do have a few dashboards in there, sort of monitoring devices. But I'm not convinced that a lot of frontline clinicians talk about them sort of at a macro level, the …
Hierarchal nature of medicine discourages thinking about innovation Quote “OK, well, I mean, and maybe that's something about the hierarchy here. I mean, there are people I mean, you should. But I'm just interested in news about what those performance indicators are like. As you know, I mean, we do have a few dashboards in there, sort of monitoring devices. But I'm not convinced that a lot of fro…
Clinical director perceives that frontline clinicians have a limited understanding of AI Quote "Some people might think this robotic person is going to tell me what to do."P7 "There might be a little bit of skepticism going on." P7
Socio-technological challenges in developing ML models with validity and reliability (barrier) 1.Socio-technological challenges in developing ML models with validity and reliability 2.Socio-technological challenges in developing ML models with validity and reliability (barrier) 3. Socio-technological challenges in developing ML models with validity and reliability (barrier) Quote Outside pediatri…
Lack of clear governance and regulatory mechanisms to guarantee patient safety and staff protection from liability 1.Lack of clear governance and regulatory mechanisms to guarantee patient safety and staff protection from liability 2. Lack of clear governance and regulatory mechanisms to guarantee patient safety and staff protection from liability 3. Lack of clear governance and regulatory mechan…
Adapting AI to changes in the system over time is specialised and labour intensive (barrier) Quote it's not picking up, it's not trained on certain variable or whatever. So we need to optimize it." P7 "how do we then make sure that the tool stays accurate over time?" P7 "no one really has, I think, quite worked out, had enough. I think that's going to be the challenge."P7
Data to validate and test decision support systems is difficult to access Quote "Inconsistencies in data." "Difficulties obtaining accurate data for research."P9 "Issues with data transfer from observations to a spreadsheet."P9 "Haven't looked at that information because it hasn't been readily available."P9
Perception that Allied Health aren’t consulted across implementation phases Quote "Allied health often an afterthought in clinical informatics." P9 "We need more consideration in how the system can be optimized for allied health" P9
There is a of a lack of investment Support for CDSS Innovations related to allied health (barrier) 1.There is a of a lack of investment Support for CDSS Innovations related to allied health 2.There is a of a lack of investment Support for CDSS Innovations related to allied health Quote "Probably mid mid scale probably, yeah. Five to six. Yeah, there's. In, in there's principle, there's support in…
Perception that machine learning could negatively affect critical thinking 1.Perception that machine learning could negatively affect critical thinking 2.Perception that CDSS could negatively affect critical thinking 3.Perception that CDSS could negatively affect critical thinking 4.Perception that CDSS could negatively affect critical thinking Quote “Think with the threat of machine learning wou…
Lack of guidance to inform implementation planning (barrier) 1.Lack of guidance to inform implementation planning 2. Lack of guidance to inform implementation planning Quote "That's something that's a little bit vague for me, do we plough on? With a state that shows it works. Then you bring in your usability. Or do you bring in your app and then do your study? … And so that, that design of the ne…
Alert Fatigue 1. Alert Fatigue-too many Drug Interaction Alerts) 2. Alert Fatigue (in decision support systems) 3. Alert fatigue (Frustration with CDSS pop-ups undermining clinical expertise) Quotes "You worry about alert fatigue. I think from a drug interaction point of view, yeah, I think they're reasonably good..." P10 "Where it's not working I guess is when you have a drug that pops up and se…
Lack of integrating CDSS into workflows and current habits 1.Lack of integrating CDSS into workflows and current habits 2.Lack of integrating CDSS into workflows and current habits 3. Lack of integrating CDSS into workflows and current habits 4. Lack of integrating CDSS into workflows and current habits Quote "I think people are impatient, aren't they? Yeah. Yeah. It doesn't work early. They'll p…
Routines and workflows can be embedded and resistant to change Quote "It's hard to keep up with all the iterations in the system."P10 "I think people get used to one aspect of the system." P10
Responsibility between developers and clinicians aren’t always clearly defined (barrier) Quote "But it's also really raised a lot or highlighted a lot of the areas where, you know, there could be more maturity or where we need more maturity in the way that the health services is, I guess, operating in terms of making sure that whatever processes need to be in place for governance and decision mak…
Lack of comprehensive clinical informatics education within healthcare training (barrier) Quotes "We as pharmacy doesn't get a lot of undergraduate digital training at the moment, which I think is a downfall for pharmacy." P10
Challenges with entering and collecting complex patient information in decision support systems (barrier) 1.Challenges with entering and collecting complex patient information in decision support systems 2.Challenges with entering and collecting complex patient information in decision support systems 3. Challenges with entering and collecting complex patient information in decision support system…
Bias in knowledge generated by AI models (barrier) Quote "...it is pretty much population specific. So, for example, you might apply this to ECGs in the NT and get a different result if you apply it to people in QLD." P14 & P15
Vendors need to go through rigorous compliance process making procurement uncertain Quote "We love your work, and you've done a really great job with this product, but we can't guarantee that it'll be your product that we end up with." P11 "So we might get a really great presentation. It might line up exactly with what we need, but then we're going to say, alright, well to be transparent, we can'…
Perception that organisational change is very difficult 1. Perception that organisational change is very difficult 2. Perception that organisational change is very difficult 3.Perception that organisational change is very difficult 4.Perception that organisational change is very difficult 5.Perception that organisational change is very difficult 6.Perception that organisational change is very dif…
Perception from informatics that Frontline staff aren’t consulted across implementation phases (barrier) Quote “It doesn't necessarily mean that the culture of the department that we're looking to go in Will match the enthusiasm of the executive” P11 "The disconnect between someone at that upper level pushing for something and then the people who are actually doing the work." P11
Information fatigue amongst clinical digital consultants is very high (barrier) Quotes " I think we've seen that with the. Code upgrade as the most recent. Example of just. The sheer volume of information that we were trying. To get across. To clinicians. Umm. Really selected in the email and the comms that went out. But even then, like you can't cover everything conditions.”P16, 17, 18 & 19
Perception that digital health consultants don’t easily fit into informatics context (barrier) 1.Perception that digital health consultants don’t easily fit into informatics context 2.Perception that digital health consultants don’t easily fit into informatics context Quotes "I think it can be better... clinical informatics has struggled to understand how clinicians actually fit within their rank…
Misalignment between upstream and downstream value proposition (barrier) 1.Misalignment between upstream and downstream value proposition 2.Misalignment between upstream and downstream value proposition 3.Misalignment between upstream and downstream value proposition 4. Misalignment between upstream and downstream value proposition 5. Misalignment between upstream and downstream value proposition…
CDSS user data diffcult to access 1. CDSS user data diffcult to access 2.CDSS user data diffcult to access Quote "But it's in the failing and the challenging..." P16, 17, 18 & 19 "it's very complex and nuanced..."P16, 17, 18 & 19 "we can look at the numbers, we can look at the data and we can interpret what it says..."P16, 17, 18 & 19 "It's actually not necessarily going to the coalface..."P16, 1…
Perception that CDSS does not support effective practice [Technology- knowledge geenrated by it, Adopter- clinical context] 1. Perception that CDSS does not support effective practice (superfluous information) (barrier) 2.Perception that CDSS does not support effective practice 3.Perception that CDSS does not support effective practice (superfluous information) 4. Perception that CDSS does not su…
Lack of interoperability and easy access 1.Lack of interoperability and easy access 2. Lack of interoperability and easy access 3. Lack of interoperability and easy access 4. Lack of interoperability and easy access 5. Lack of interoperability and easy access 6. Lack of interoperability and easy access (Difficulty in using CDSS to access relevant Information (Power Plans)) Quote : "And it's just …
Lack of adaptation to clinical context limits uptake and use 1.Lack of adaptation to clinical context limits uptake and use 2.Lack of adaptation to clinical context limits uptake and use Quote "Now, plans are useful when certain people customize them to what they need the power plan for.” P20, part 1 "Sometimes it can be a bit too rigid, and if you're wanting to do something that falls out of the…
Lack of support and training to use the technology overtime 1.Lack of support and training to use the technology overtime 2. Lack of support and training to use the technology overtime 3. Lack of support and training to use the technology overtime Quote "I have to say the 2019 education was a lot better. It was so they didn't dwell on things that were unimportant to me for too long... efficiency …
Lack of adaptation to clinical context may compromise patient safety (medication safety) 1.Lack of adaptation to clinical context may compromise patient safety 2. Lack of adaptation to clinical context may compromise patient safety 3. Lack of adaptation to clinical context may compromise patient safety Quote "In terms of pain medication, you need to be very cautious. And put in lots of barriers b…
Old fashioned interface Quote "It all looks very old school, like the all the... But GUI I guess looks like it's, yeah, 20 years old." P21 “the interface could probably be a bit more modern.”P21
uninformed about technology changes overtime 1. uninformed about technology changes over time (features and functionality were removed in power plans) 2. uninformed about technology changes over time Quote "I don't know whether this is a power plan specific thing, but there used to be a feature in INR where you could taper medication doses either up or down...A few years ago and it seems to be go…
Misalignment between vendor and health service needs Quote "Our clients and customers, they think they're things really important. Because they have no visibility of the strokes that we're managing at the moment.” “I think it's like my analogy that I put here is I always refer to like the Ed? Like emergency room, you know your thing in the waiting room is the most important, but my knee is broken…
Perception that clincal adopters aren't consulted about technology adoption (barrier) Quote "End users don't necessarily have a voice… because if your address, if you listen to the end users we can address a huge amount of things that will deliver efficiencies, improve care” P30
Multiple actions required for CDSS to be used correctly (barrier) Quote "When you order a medication or the laboratory test, it's attached to an encounter." P20, part 2 "You need to ensure that the power plan is seized before, like, at the conclusion of the admission in order for them to work effectively."P20, part 2
Variation in CDSS use across departments (barrier) Quote "Every department has their own oddities, I suppose." P29
CDSS may also support the delivery of human centred care Quote “The the issue is that people like to be human and like to humanised patient care and also worried about. I guess. Job security in terms of. Fewer to say. OK, well, we can. Make these decisions.Through algorithms better than than what you guys can then yeah. So. It's kind of. I guess this. One of my bosses always says is. That we're c…
Clinicians assess trust in CDSS in different ways (radiologists-personal experience versus the assessment of others) Quote "And I guess there will always be earlier adopters and later adopters, those who are happy with the technology or the assessment by other people, whereas some people would definitely want to, you know, assess it themselves before they they're happy. So that that degree of con…
Recognition that it is important to identify how AI evolves with treatment regimes Quote "How it evolves with the treatment regimes, would be really important" P12 part 2
Informatics team has a close familial culture due to working together for a long time (determinant) Quote "All of us have been working together for 10 plus years, some of them 15. Very close-knit team. So that is what holds us together."P27 "We kind of make this process work through experience in that we have all worked together as a team." P27

## Sheet: Barriers, enablers and neutral
Code & Quote	Enabler	Barrier	Neutral determinant
Perception that AI can improve efficiency Quote "Even just a simple task such as measuring a lesion." P1 "If there are some lesions in the kidney, if you can just hit a button so they are measured up and each is numbered in the order that I sort of use." P1
Technology supports effective practice (Potential application of machine learning to offer individualised and safer care) Technology supports effective practice Use of Power Plans as a Visual aid for Decision Support (enabler) Quote "You want to be able to provide useful information and produce a report that just says, 'Well, this is what I can see correlated, clinically I don't know what it mean…
Institutional Support for Software Training and Knowledge Sharing Quote "We actually not too bad here at the hospital 'cause our PAX team has learned how to use it."P3
Readiness to using Remote Virtual Monitoring technology Quote We've got, as I said, and you know quite well, the remote virtual monitoring and tag stuff."P6 “And we do that through like some Bluetooth monitors, some iPads. So this is in the acute care at home service here at your cell currently.” P6
CDSS improves efficiency and workflows Quote “And when we when we look at that, like they're not just using it to just get information in about patients out in their homes, it's actually also about how do they prioritize their day? How do they you know, which patients then might still have the commitment or the, you know, the policy control to say this is the way you need to interact with every p…
CDSS can be adapted to the needs in the clinical context Quote "very much organically, not necessarily a push from a you know, we need to improve the service of a reaction to that extent at all. Like, I would not call it a reaction, but it's we've got a new business problem and a business problem. We didn't see it coming. And now, till now, we've got to respond to it."P6 "I think with both of the…
CDSS can be applied to improve communication across key stakeholders in the health system i.e. tertiary to primary care Quote "We have to utilize the close digital network to engage with the GPs and we use that in contrast with the specialist." P6 "It's like a system that brokers this level of communication so that the information is tracked." P6
Awareness that involvement of diverse stakeholders in the implementation process is important 1.Awareness that involving clinicians in the implementation process is important x2 2. Awareness that involving clincians in the implementation process is important- interaction with clinical leaders (enabler) 3. Awareness that involvement of diverse stakeholders in the implementation process is importan…
The health system nurtures ongoing capacity building of informaticians Quote "The idea of being able to have identified a problem down a literature search to to see whether or not that there was an existing solution out there, discovered that there isn't an existing solution, then try and and develop the in-house solution. I think that's actually done a couple of things. One is it's built confide…
Technology which is sustained overtime increases acceptance Quote It's achieved a level of familiarity with. The the newer system that they're then willing to accept it and and. P9 "It takes time before people start going ohh. The old system was better or the system was easier since. They're more confident with the new systems that, yeah, they then accept that take on and and“ then there's also t…
Usability of technology can increase acceptability and adherence (due to increase confidence) (enabler) Quotes "Ease of use drives clinicians' confidence."P10 I would imagine ease of use for a start….if it's too clunky, they won't go anywhere, you know, even introducing a new app into the system if it… takes 10 minutes to set it up.". P7 "...And that they're confident. That that actually works. I…
Preference for digital health records by health providers (enabler) Quote "Very few people who are using the IEMR would go back to paper. We'd all say that this is better than what we had before." P13
Informatics professional perception of role as enabling CDSS uptake Quote "I'm very much of the opinion that clinical informatics that ICT as a whole across healthcare should be an enabler... But a component of that is obviously educating the the business, the, the, the, the, the, the workers around, things like cyber security. So if a cyber security policy and legislation, all that kind of stuff…
Embedded digital health support (enabler) Quote "There is a department in place to help you navigate all the things you need to do so. Whether that's from an IT procurement perspective, whether or not that's from a cybersecurity perspective or even if it's just an actual implementation project management perspective, we can assist with all those areas." P11
AI’s enables Workflow Efficiency for protocolised jobs Quote "So it's really saving time on things that can very well be done by, you know, sort of an artificial intelligence means." P12, part 1 "It won't replace the reporting, you know, is this lesion a infective lesion or is a new neoplastic lesion or something like that." P12, part 1
Clinical director has positive perception of AI Adoption to support and empower radiologists’ autonomy (Enabler) Quote "I think there's more than enough work here with limited people." P12, part 1
Inbuilt tracking within the CDSS allows transparency of CDSS use (enabler) Quote "So it's really good to have that transparency to be able to watch what the user has done."Participants 16,17, 18, 19 "The system broke it, but the system didn't break it; you might need some help in one area."Participants 16,17, 18, 19
CDSS enables systematic data collection to support research and funding (enabler) Quote "The data for clinicians is just huge, and the ability to track what everyone's doing and use it for research and funding."Participants 16,17, 18, 19 "It's amazing what can be extracted."Participants 16,17, 18, 19
Clinicians as Change Champions (enabler) Quote "I think you need to get back to the clinicians that are trusted within the community and have them lead the charge." Participants 16,17, 18, 19
Lessons from Covid-19 showed that decision making and governance can be streamlined to quickly adopt CDSS (enabler) Quote "I think COVID certainly showed us that we can streamline a lot of our decision making..."Participants 16,17, 18, 19 "There was a lot more rapid decision making."Participants 16,17, 18, 19 That really sort of changed the approach to governance last year..."Participants 16,17, …
Technology supports effective practice- over time(enabler) Quote "When you're typing looking for a medication, sometimes you may incidentally find some other power plan. You might use it. You might look at it and like, actually it's quite useful and then that might sort of like carry through into your next rotation. And it's like, oh, this is something that's valuable that I've used previously. S…
Practical, efficient and contextually based teaching enabled uptake of CDSS (power plans) (enabler) Quote "The scenarios are probably a bit more realistic to what I needed to do, and I think efficiency was probably the biggest thing, like, yeah, where they just sort of took us through it quickly..." P20, part 1 "Yeah, I say it seems that it was more contextual and how they were teaching it, yeah.…
An organized request handling process facilitates the adoption of powerplans by streamlining the initiation and creation process (Enabler) Quote "They make a phone call, and one of us picked up puts it in service now that we have our separate Microsoft planner queue as well." P20, part 2
Organisation offers clinical Informatics Training and fosters development of clinical champions to drive efficiency in clinical roles (enabler) Quote “…collegiate, they like to learn, share. They're very cerebral, like a lot of people who like to..optimising and I think that your [digital hospital-].They're the only group that has a clinical informatics solution. So you.Can do a Training …after y…
Technology supports safer practice (enabler) (CDSS can reduce Medication Errors) (Technology supports effective practice-patient Safety Perspective) (Technology supports safer practice- Safety (enabler) Quote "One of the main reasons politically at the leadership level for introducing these systems is actually it can reduce medication errors." P20, part 2 "From a patient safety perspective, becau…
The CDSS streamlines workflow (enabler) Quotes "From a workflow perspective, I think like I was saying before, it reduces the number of clicks and the number of individual actions you need to do..." P21
Technology supports efficient practice (enabler) Workflow efficiency Technology supports efficient practice- Clinical Efficiencies Quote "Overall, I think they are helpful, they make things quicker for the most part..." P21 "Clinical efficiencies and incredible and the safety as well, it's so much easier to prescribe these medications faster." P22
There are human feedback loops to change incorrect automated CDSS processes (enabler) Quote "So the first thing would be correcting the actual current orders for the patient." P22 "So typically what will happen is the pharmacist will flag this on the ward and say to the tree and doctors or this has been prescribed by the doctor in Ed or by your team. Can you please rectify this and they'll get th…
Wider system regulation enables less variation in how CDSS is used-percived as postive (enabler) Quote "I think statewide power plans are very worthwhile and I think it's good to try and get more consistency across sites for the more serious intervention." P22
Adapting to local context Local Power Plans make sense (enabler) Quote "They've done a local power plan for a slower clozapine titration, which I think makes sense."P22
Education and Training modules provided (enabler) Quote "We developed an Intel specific training module for doctors for IMRR, which has been rolled out across [health service]." P22
CDSS enables the information be accessed in one place and on multiple devices (enabler) Quote "Just having that previous information all in one place, and I guess you could carry your ups machine and your computer around. " P24
Technology supports effective practice -Linking informatics, clinical decision-making with safety considerations (enabler) Quote "Inform clinicians are more analytics once it's a form of safety and quality, but like the real-time reporting aspect of that. At that whole of organization, longitude, health sense how are we performing? How we're supporting? Safe and quality care and this one is about…
Informatics team is experienced in implementation and adoption of technology - Dashboard Development (Enabler) Quote We've been able to develop around about 50 odd dashboards. P28
Organisation engages in the Training of champions to support CDSS adoption (enabler) Quote "Champions are trained, they've done validation, then it's a case of, OK, now we go live with that product..." P28 "Communication, establishing of roles and responsibilities early and really getting that commitment from those areas..." P28
Organisations engaging in data Literacy Improvement to support CDSS use (enabler) Quote "There's an understanding there's roles, but it's really establishing that enterprise data governance type system that needs to be done... improving data literacy is one of the things that we're looking at." P28
Adapting to clinical context enables use and uptake (enabler) Quote "The warfarin one you open it up and it's just like here's warfarin. How many doses do you want?" P29 "Big number one power plant is avid and acute behavioural disturbance management. I think it's generally quite exceptionally grafted." P29
Usability glitches with electronic asessments Quote "There's been lots of glitches." P1
Infrastructural limitations when implementing and adopting new technology 1. Infrastructural limitations when implementing and adopting new technology 2. Infrastructural limitations when implementing and adopting new technology 3.Infrastructural limitations when implementing and adopting new technology Quote "The systems have to work." P1 "I think [Health Service] really hasn't accommodated us be…
Lack of Radiologist Involvement in System Implementation Quote "I think Radiology, unless we went to a completely different PAX or some event happened, the training is sort of few and far between."P1 "There should be some mechanism for us to provide feedback to the system." P1
Fragmented/limited technician support for technology/software post-adoption Quote "Generally, they will provide support for when they're rolling out something new. But often you don't actually discover issues or problems with that new process or software until you're using it." P3 " There is someone who comes around maybe once a year or something, or when you when you call them and you kind of tr…
Lack of interoperability and data sharing 1. Lack of interoperability and data sharing 2. Lack of interoperability and data sharing 3. Lack of interoperability and data sharing -EMR obscures transparency which can affect communication/collaboration between clinicians 4. Lack of interoperability and data sharing 5. Lack of interoperability and data sharing 6. Lack of interoperability and data shar…
Lack of support and training to use the technology 1.Lack of support and training to use the technology 2. Lack of support and training to use the technology 3.Lack of support and training to use the technology 4.Lack of support and training to use the technology 5.Lack of support and training to use the technology 6.Lack of support and training to use the technology 7.Lack of support and trainin…
Negative past experience with AI technology Quote “Now I have used stuff before, I was at another institution. It was two or three years ago, it wasn't very good. And it was designed to, you had to, or you opened up a study- this is what the claim was- and you found the nodule, and you went you circled it as part of this program and it would find it on the old ones and the new ones in the future.…
Lack of rigour in testing AI technology Quote "We didn't put it through some really quite rigorous testing and we designed to test." P6
Informatics professionals aren’t always empowered to change implementation processes Quote "What I'm trying to say is like there are so many rules and and, you know, silos and things that that you're not empowered. Like you can read something and you can say, oh, if I make this change, we can get this better outcome. Yeah, but I'm not necessarily empowered to make that change because of the the f…
organisations may not have the capacity to act upon knowledge generated by CDSS Quote "Well, the way I think about it is decision support, but information is only useful if someone's able to take action from it. And I don't think there's a lot of or as much autonomy as there could be within this health service to actually take on those actions" P6
Not evaluating technology across implementation cycles (work needed over time) Quote "And from a from an I.T. lifecycle perspective, yeah, I'm a massive champion of that whole point of we do go through a cycle right. Where you plan your budget, you deliver, you maintain most systems stay in maintain. And what we never do is go to that next step, which is to evaluate and more importantly, evaluate…
Lack of decision-making to adopt technologies at executive level Quote "Yeah, but nobody's really wanting to make a decision." P6 "nobody nobody wants to get behind it." P6 And then there's this whole thing, but nobody's really wanting to make a decision. Should we do it or not. So what I'm trying to do at the moment is articulate that if you don't,you know, make a change" P6
Inadequate resourcing for sustain and maintain Implementation processes Quote The loss of agility. Yeah. Because we said but we take a few steps back to make some steps forward as a united front. Yeah. I mean like I could go get them and get them to the point. They're like OK, that's good, we'll take these hits, we'll take these hits here. But then to follow that up with crickets for so long, so …
Implementation is subject to complex governance processes 1. Implementation is subject to lengthy organisational processes 2.Implementation is subject to lengthy organisational processes 3.Implementation is subject to lengthy organisational processes 4.Implementation is subject to lengthy organisational processes 5.Implementation is subject to lengthy organisational processes 6.Implementation is …
TGA Regulations are outdated in comparison to technology being implemented [Wider system-legal/regulatory] Quote Yeah, we can't go and do that same update to any of the medical devices because the TGA certifies the actual equipment, but also the extension of the infrastructure that hangs on. P6 But we realized that the. The version of hardware that they sent us was a version two of this particula…
Clinical director perception that frontline Clinicians aren’t thinking about CDSS at a system level, if at all (barrier) Quote But I'm just interested in news about what those performance indicators are like. As you know, I mean, we do have a few dashboards in there, sort of monitoring devices. But I'm not convinced that a lot of frontline clinicians talk about them sort of at a macro level, the …
Hierarchal nature of medicine discourages thinking about innovation Quote “OK, well, I mean, and maybe that's something about the hierarchy here. I mean, there are people I mean, you should. But I'm just interested in news about what those performance indicators are like. As you know, I mean, we do have a few dashboards in there, sort of monitoring devices. But I'm not convinced that a lot of fro…
Clinical director perceives that frontline clinicians have a limited understanding of AI Quote "Some people might think this robotic person is going to tell me what to do."P7 "There might be a little bit of skepticism going on." P7
Socio-technological challenges in developing ML models with validity and reliability (barrier) 1.Socio-technological challenges in developing ML models with validity and reliability 2.Socio-technological challenges in developing ML models with validity and reliability (barrier) 3. Socio-technological challenges in developing ML models with validity and reliability (barrier) Quote Outside pediatri…
Lack of clear governance and regulatory mechanisms to guarantee patient safety and staff protection from liability 1.Lack of clear governance and regulatory mechanisms to guarantee patient safety and staff protection from liability 2. Lack of clear governance and regulatory mechanisms to guarantee patient safety and staff protection from liability 3. Lack of clear governance and regulatory mechan…
Adapting AI to changes in the system over time is specialised and labour intensive (barrier) Quote it's not picking up, it's not trained on certain variable or whatever. So we need to optimize it." P7 "how do we then make sure that the tool stays accurate over time?" P7 "no one really has, I think, quite worked out, had enough. I think that's going to be the challenge."P7
Data to validate and test decision support systems is difficult to access Quote "Inconsistencies in data." "Difficulties obtaining accurate data for research."P9 "Issues with data transfer from observations to a spreadsheet."P9 "Haven't looked at that information because it hasn't been readily available."P9
Perception that Allied Health aren’t consulted across implementation phases Quote "Allied health often an afterthought in clinical informatics." P9 "We need more consideration in how the system can be optimized for allied health" P9
There is a of a lack of investment Support for CDSS Innovations related to allied health (barrier) 1.There is a of a lack of investment Support for CDSS Innovations related to allied health 2.There is a of a lack of investment Support for CDSS Innovations related to allied health Quote "Probably mid mid scale probably, yeah. Five to six. Yeah, there's. In, in there's principle, there's support in…
Perception that machine learning could negatively affect critical thinking 1.Perception that machine learning could negatively affect critical thinking 2.Perception that CDSS could negatively affect critical thinking 3.Perception that CDSS could negatively affect critical thinking 4.Perception that CDSS could negatively affect critical thinking Quote “Think with the threat of machine learning wou…
Lack of guidance to inform implementation planning (barrier) 1.Lack of guidance to inform implementation planning 2. Lack of guidance to inform implementation planning Quote "That's something that's a little bit vague for me, do we plough on? With a state that shows it works. Then you bring in your usability. Or do you bring in your app and then do your study? … And so that, that design of the ne…
Alert Fatigue 1. Alert Fatigue-too many Drug Interaction Alerts) 2. Alert Fatigue (in decision support systems) 3. Alert fatigue (Frustration with CDSS pop-ups undermining clinical expertise) Quotes "You worry about alert fatigue. I think from a drug interaction point of view, yeah, I think they're reasonably good..." P10 "Where it's not working I guess is when you have a drug that pops up and se…
Lack of integrating CDSS into workflows and current habits 1.Lack of integrating CDSS into workflows and current habits 2.Lack of integrating CDSS into workflows and current habits 3. Lack of integrating CDSS into workflows and current habits 4. Lack of integrating CDSS into workflows and current habits Quote "I think people are impatient, aren't they? Yeah. Yeah. It doesn't work early. They'll p…
Routines and workflows can be embedded and resistant to change Quote "It's hard to keep up with all the iterations in the system."P10 "I think people get used to one aspect of the system." P10
Responsibility between developers and clinicians aren’t always clearly defined (barrier) Quote "But it's also really raised a lot or highlighted a lot of the areas where, you know, there could be more maturity or where we need more maturity in the way that the health services is, I guess, operating in terms of making sure that whatever processes need to be in place for governance and decision mak…
Lack of comprehensive clinical informatics education within healthcare training (barrier) Quotes "We as pharmacy doesn't get a lot of undergraduate digital training at the moment, which I think is a downfall for pharmacy." P10
Challenges with entering and collecting complex patient information in decision support systems (barrier) 1.Challenges with entering and collecting complex patient information in decision support systems 2.Challenges with entering and collecting complex patient information in decision support systems 3. Challenges with entering and collecting complex patient information in decision support system…
Bias in knowledge generated by AI models (barrier) Quote "...it is pretty much population specific. So, for example, you might apply this to ECGs in the NT and get a different result if you apply it to people in QLD." P14 & P15
Vendors need to go through rigorous compliance process making procurement uncertain Quote "We love your work, and you've done a really great job with this product, but we can't guarantee that it'll be your product that we end up with." P11 "So we might get a really great presentation. It might line up exactly with what we need, but then we're going to say, alright, well to be transparent, we can'…
Perception that organisational change is very difficult 1. Perception that organisational change is very difficult 2. Perception that organisational change is very difficult 3.Perception that organisational change is very difficult 4.Perception that organisational change is very difficult 5.Perception that organisational change is very difficult 6.Perception that organisational change is very dif…
Perception from informatics that Frontline staff aren’t consulted across implementation phases (barrier) Quote “It doesn't necessarily mean that the culture of the department that we're looking to go in Will match the enthusiasm of the executive” P11 "The disconnect between someone at that upper level pushing for something and then the people who are actually doing the work." P11
Information fatigue amongst clinical digital consultants is very high (barrier) Quotes " I think we've seen that with the. Code upgrade as the most recent. Example of just. The sheer volume of information that we were trying. To get across. To clinicians. Umm. Really selected in the email and the comms that went out. But even then, like you can't cover everything conditions.”P16, 17, 18 & 19
Perception that digital health consultants don’t easily fit into informatics context (barrier) 1.Perception that digital health consultants don’t easily fit into informatics context 2.Perception that digital health consultants don’t easily fit into informatics context Quotes "I think it can be better... clinical informatics has struggled to understand how clinicians actually fit within their rank…
Misalignment between upstream and downstream value proposition (barrier) 1.Misalignment between upstream and downstream value proposition 2.Misalignment between upstream and downstream value proposition 3.Misalignment between upstream and downstream value proposition 4. Misalignment between upstream and downstream value proposition 5. Misalignment between upstream and downstream value proposition…
CDSS user data diffcult to access 1. CDSS user data diffcult to access 2.CDSS user data diffcult to access Quote "But it's in the failing and the challenging..." P16, 17, 18 & 19 "it's very complex and nuanced..."P16, 17, 18 & 19 "we can look at the numbers, we can look at the data and we can interpret what it says..."P16, 17, 18 & 19 "It's actually not necessarily going to the coalface..."P16, 1…
Perception that CDSS does not support effective practice [Technology- knowledge geenrated by it, Adopter- clinical context] 1. Perception that CDSS does not support effective practice (superfluous information) (barrier) 2.Perception that CDSS does not support effective practice 3.Perception that CDSS does not support effective practice (superfluous information) 4. Perception that CDSS does not su…
Lack of interoperability and easy access 1.Lack of interoperability and easy access 2. Lack of interoperability and easy access 3. Lack of interoperability and easy access 4. Lack of interoperability and easy access 5. Lack of interoperability and easy access 6. Lack of interoperability and easy access (Difficulty in using CDSS to access relevant Information (Power Plans)) Quote : "And it's just …
Lack of adaptation to clinical context limits uptake and use 1.Lack of adaptation to clinical context limits uptake and use 2.Lack of adaptation to clinical context limits uptake and use Quote "Now, plans are useful when certain people customize them to what they need the power plan for.” P20, part 1 "Sometimes it can be a bit too rigid, and if you're wanting to do something that falls out of the…
Lack of support and training to use the technology overtime 1.Lack of support and training to use the technology overtime 2. Lack of support and training to use the technology overtime 3. Lack of support and training to use the technology overtime Quote "I have to say the 2019 education was a lot better. It was so they didn't dwell on things that were unimportant to me for too long... efficiency …
Lack of adaptation to clinical context may compromise patient safety (medication safety) 1.Lack of adaptation to clinical context may compromise patient safety 2. Lack of adaptation to clinical context may compromise patient safety 3. Lack of adaptation to clinical context may compromise patient safety Quote "In terms of pain medication, you need to be very cautious. And put in lots of barriers b…
Old fashioned interface Quote "It all looks very old school, like the all the... But GUI I guess looks like it's, yeah, 20 years old." P21 “the interface could probably be a bit more modern.”P21
uninformed about technology changes overtime 1. uninformed about technology changes over time (features and functionality were removed in power plans) 2. uninformed about technology changes over time Quote "I don't know whether this is a power plan specific thing, but there used to be a feature in INR where you could taper medication doses either up or down...A few years ago and it seems to be go…
Misalignment between vendor and health service needs Quote "Our clients and customers, they think they're things really important. Because they have no visibility of the strokes that we're managing at the moment.” “I think it's like my analogy that I put here is I always refer to like the Ed? Like emergency room, you know your thing in the waiting room is the most important, but my knee is broken…
Perception that clincal adopters aren't consulted about technology adoption (barrier) Quote "End users don't necessarily have a voice… because if your address, if you listen to the end users we can address a huge amount of things that will deliver efficiencies, improve care” P30
Multiple actions required for CDSS to be used correctly (barrier) Quote "When you order a medication or the laboratory test, it's attached to an encounter." P20, part 2 "You need to ensure that the power plan is seized before, like, at the conclusion of the admission in order for them to work effectively."P20, part 2
Variation in CDSS use across departments (barrier) Quote "Every department has their own oddities, I suppose." P29
CDSS may also support the delivery of human centred care Quote “The the issue is that people like to be human and like to humanised patient care and also worried about. I guess. Job security in terms of. Fewer to say. OK, well, we can. Make these decisions.Through algorithms better than than what you guys can then yeah. So. It's kind of. I guess this. One of my bosses always says is. That we're c…
Clinicians assess trust in CDSS in different ways (radiologists-personal experience versus the assessment of others) Quote "And I guess there will always be earlier adopters and later adopters, those who are happy with the technology or the assessment by other people, whereas some people would definitely want to, you know, assess it themselves before they they're happy. So that that degree of con…
Recognition that it is important to identify how AI evolves with treatment regimes Quote "How it evolves with the treatment regimes, would be really important" P12 part 2
Informatics team has a close familial culture due to working together for a long time (determinant) Quote "All of us have been working together for 10 plus years, some of them 15. Very close-knit team. So that is what holds us together."P27 "We kind of make this process work through experience in that we have all worked together as a team." P27

## Sheet: Mapping to NASSS
NASSS Domains
	Code	Quotes
Condition	CDSS can be adapted to the needs in the clinical context [ Condition- clinical context]	Quote "very much organically, not necessarily a push from a you know, we need to improve the service of a reaction to that extent at all. Like, I would not call it a reaction, but it's we've got a new business problem and a business problem. We didn't see it coming. And now, till now, we've got to respond to it."P6 "I think with both of these two [CDSS solutions], there was a clinical need." P6
Technology	Inbuilt tracking within the CDSS allows transparency of CDSS use (enabler) [Technology-material properties]	Quote "So it's really good to have that transparency to be able to watch what the user has done."Participants 16,17, 18, 19 "The system broke it, but the system didn't break it; you might need some help in one area."Participants 16,17, 18, 19
	The CDSS streamlines workflow (enabler) [Technology- material properties]	Quotes "From a workflow perspective, I think like I was saying before, it reduces the number of clicks and the number of individual actions you need to do…" P13
	CDSS enables the information be accessed in one place and on multiple devices (enabler) [Technology-material properties]	Quote "Just having that previous information all in one place, and I guess you could carry your ups machine and your computer around" P13
	Adapting to clinical context enables use and uptake (enabler) [Technology -material properties]	Quote "The warfarin one you open it up and it's just like here's warfarin. How many doses do you want?" P29 "Big number one power plan is avid and acute behavioural disturbance management. I think it's generally quite exceptionally grafted." P29
	Usability glitches with electronic asessments [Technology -Material properties]	Quote "There's been lots of glitches." P1
	Lack of interoperability and data sharing [Technology-material properties]	Quote "So if there was the same kind of PAX system across sites that would be useful." P3 "Different PAX systems at other hospital, so I've been out at the other hospital a few times now, and I've had to. If there was a way to minimize or to lessen certain things that we had to protocol" P3 NOTE: This is an important part of organisational capacity- there needs to be the ecosystem and infrastruct…
	Alert Fatigue [Technology -material properties]	Quotes "You worry about alert fatigue. I think from a drug interaction point of view, yeah, I think they're reasonably good..." P10 "Where it's not working I guess is when you have a drug that pops up and seven interactions pop up."P10 "So with medications there, there aren't any built-in alerts and IEMR, but the experience in areas outside of the state government health service is that the frequ…
	CDSS user data diffcult to access [material properties]	Quote "But it's in the failing and the challenging..." P16, 17, 18 & 19 "it's very complex and nuanced..."P16, 17, 18 & 19 "we can look at the numbers, we can look at the data and we can interpret what it says..."P16, 17, 18 & 19 "It's actually not necessarily going to the coalface..."P16, 17, 18 & 19 "interaction with the individual who's being impacted by these systems is definitely the most im…
	Lack of adaptation to clinical context may compromise patient safety (medication safety) [Technology-material properties]	Quote "In terms of pain medication, you need to be very cautious. And put in lots of barriers because of the fact that these medications can be harmful to your patient. So I would not be advocating for power plants with pain medications in them, like Oxycontin, which stimulate medication.” P20, part 2 "It would be great if they had stop dates on them because they've unchartered a lot of like heav…
	Old fashioned interface [Technology-material properties]	Quote "It all looks very old school, like the all the... But GUI I guess looks like it's, yeah, 20 years old." P21 “the interface could probably be a bit more modern.”P21
	Multiple actions required for CDSS to be used correctly (barrier) [Technology-material properties]	Quote "When you order a medication or the laboratory test, it's attached to an encounter." P20, part 2 "You need to ensure that the power plan is seized before, like, at the conclusion of the admission in order for them to work effectively."P20, part 2
	Education and Training modules provided (enabler) [Technology-knowledge to use it]	Quote "We developed an Intel specific training module for doctors for IMRR, which has been rolled out across [health service]." P2
	Lack of interoperability and easy access [ Technology- knowledge to use it]	Quote "And it's just like, well, that would be great, but how do I get to that guideline?" P20, part 1 "The most pertinent information for me is probably about 12345 67891010 lines down..."P20, part 1 "If I were in a circumstance where... me spending the time looking for a power plan is gonna be more time wasted..."P20, part 1 "If you cancel an order in a power plant, you can't then reorder it wi…
	Technology supports safer practice (enabler) [Technology- knowledge generated by it]	Quote "One of the main reasons politically at the leadership level for introducing these systems is actually it can reduce medication errors." P20, part 2 "From a patient safety perspective, because the power plants have doses on them, similarly with IMR... Having having standard doses and then alerts coming up if you wanting to go outside those doses and maximum PRN doses and things like that, I…
	Technology supports efficient practice (enabler) [Technology- knowledge generated]	Quote "Overall, I think they are helpful, they make things quicker for the most part..." P21 "Clinical efficiencies and incredible and the safety as well, it's so much easier to prescribe these medications faster." P22
	CDSS can be applied to improve communication across key stakeholders in the health system i.e. tertiary to primary care [Technology- knowledge generated by it]	Quote "We have to utilize the close digital network to engage with the GPs and we use that in contrast with the specialist." P6 "It's like a system that brokers this level of communication so that the information is tracked." P6
	Bias in knowledge generated by AI models (barrier) [Technology-knowledge generated by it]	Quote "...it is pretty much population specific. So, for example, you might apply this to ECGs in the NT and get a different result if you apply it to people in QLD." P14 & P15
	Usability of technology can increase acceptability and adherence (due to increase confidence) (enabler) [ Technology- material properties & knowledge to use it]	Quotes "Ease of use drives clinicians' confidence."P10 I would imagine ease of use for a start….if it's too clunky, they won't go anywhere, you know, even introducing a new app into the system if it… takes 10 minutes to set it up.". P7 "...And that they're confident. That that actually works. I think that's good. I think ultimately, you know a lot of the doctors I talk to, as long as it's making …
value proposition	Misalignment between vendor and health service needs [Value Proposition-supply side to developer]	Quote "Our clients and customers, they think they're things really important. Because they have no visibility of the strokes that we're managing at the moment.” “I think it's like my analogy that I put here is I always refer to like the Ed? Like emergency room, you know your thing in the waiting room is the most important, but my knee is broken and it's so painful. Please help me Why am I waiting…
	CDSS improves efficiency and workflows [Value proposition-demand side to adopter]	Quote “And when we when we look at that, like they're not just using it to just get information in about patients out in their homes, it's actually also about how do they prioritize their day? How do they you know, which patients then might still have the commitment or the, you know, the policy control to say this is the way you need to interact with every patient every day or the model of care?”…
	AI’s enables Workflow Efficiency for protocolised jobs [Value proposition-Demand side to adopter]	Quote "So it's really saving time on things that can very well be done by, you know, sort of an artificial intelligence means." P12, part 1 "It won't replace the reporting, you know, is this lesion a infective lesion or is a new neoplastic lesion or something like that." P12, part 1
Adopter	Perception that AI can improve efficiency [Adopter-staff perception]	Quote "Even just a simple task such as measuring a lesion." P1 "If there are some lesions in the kidney, if you can just hit a button so they are measured up and each is numbered in the order that I sort of use." P1
	Negative past experience with AI technology [staff perceptions]	Quote “Now I have used stuff before, I was at another institution. It was two or three years ago, it wasn't very good. And it was designed to, you had to, or you opened up a study- this is what the claim was- and you found the nodule, and you went you circled it as part of this program and it would find it on the old ones and the new ones in the future. And it didn't work. It couldn't-, everythin…
	Clinicians assess trust in CDSS in different ways (radiologists-personal experience versus the assessment of others) [Adopter-clinical context]	Quote "And I guess there will always be earlier adopters and later adopters, those who are happy with the technology or the assessment by other people, whereas some people would definitely want to, you know, assess it themselves before they they're happy. So that that degree of confidence you know of each person will play a role in it. Some people are a little bit concerned that they might be pic…
	Technology supports effective practice [Adopter -staff identity & clinical context]	Quote "You want to be able to provide useful information and produce a report that just says, 'Well, this is what I can see correlated, clinically I don't know what it means' is not useful."P3 "As much as you want to be an efficient radiologist, you also want to be a good radiologist." P3
	Informatics professionals aren’t always empowered to change implementation processes [Adopter-role & identity]	Quote "What I'm trying to say is like there are so many rules and and, you know, silos and things that that you're not empowered. Like you can read something and you can say, oh, if I make this change, we can get this better outcome. Yeah, but I'm not necessarily empowered to make that change because of the the forces that play within the rest of the environment.” P6 "from a nonclinical backgroun…
	Clinical director perception that frontline Clinicians aren’t thinking about CDSS at a system level, if at all (barrier) [Adopter- Role & Identity]	Quote But I'm just interested in news about what those performance indicators are like. As you know, I mean, we do have a few dashboards in there, sort of monitoring devices. But I'm not convinced that a lot of frontline clinicians talk about them sort of at a macro level, the level of executive look at. But, you know, the front factor. P7 "So if you're going to get individual clinicians, individ…
	Clinical director perceives that frontline clinicians have a limited understanding of AI [Adopter- role & identity]	Quote "Some people might think this robotic person is going to tell me what to do."P7 "There might be a little bit of skepticism going on." P7
	Perception that machine learning could negatively affect critical thinking [Adopter- role & identity]	Quote “Think with the threat of machine learning would be that you could become reliant on you know what an algorithm is telling you and. Directing you to. Do and you might lose that art of. Being able to like go well. Ohh I recognise this issue because I've seen it. Before or or. I've seen something similar and and I think. If I was to. Respond differently or to to do something. Now that I would…
	Perception that Allied Health aren’t consulted across implementation phases [Adopter-staff, identity and percetions]	Quote "Allied health often an afterthought in clinical informatics." P9 "We need more consideration in how the system can be optimized for allied health" P9
	Perception from informatics that Frontline staff aren’t consulted across implementation phases (barrier) [ Adopter- role, identity and perception]	Quote “It doesn't necessarily mean that the culture of the department that we're looking to go in Will match the enthusiasm of the executive” P11 "The disconnect between someone at that upper level pushing for something and then the people who are actually doing the work."P11
	Perception that clincal adopters aren't consulted about technology adoption (barrier) [Adopter- role, identity & perception]	Quote "End users don't necessarily have a voice… because if your address, if you listen to the end users we can address a huge amount of things that will deliver efficiencies, improve care” P30
	Perception that digital health consultants don’t easily fit into informatics context (barrier) [Adopter- role, identity & perception]	Quotes "I think it can be better... clinical informatics has struggled to understand how clinicians actually fit within their ranks."P16, 17, 18 & 19 "From a recently like 2019 added team member, I kind of feel like when I do reach out to log jobs with IT or clinical informatics that they prefer not to be called..."P16, 17, 18 & 19 "They probably see us as annoying too."P16, 17, 18 & 19 "But yeah…
Organisation	Lack of guidance to inform implementation planning (barrier) [Organisation- Lack of capacity to Implement]	Quote "That's something that's a little bit vague for me, do we plough on? With a state that shows it works. Then you bring in your usability. Or do you bring in your app and then do your study? … And so that, that design of the next phase sort of up here, but I don't know the best way to do it would be how I how I'd explain it. P10 But that would be what I'd like to achieve. Running a small grou…
	Informatics professional perception of role as enabling CDSS uptake [Organisation-capacity to innovate in general]	Quote "I'm very much of the opinion that clinical informatics that ICT as a whole across healthcare should be an enabler... But a component of that is obviously educating the the business, the, the, the, the, the, the workers around, things like cyber security. So if a cyber security policy and legislation, all that kind of stuff” P11
	Embedded digital health support (enabler) [Organisation-capacity to innovate in general]	Quote "There is a department in place to help you navigate all the things you need to do so. Whether that's from an IT procurement perspective, whether or not that's from a cybersecurity perspective or even if it's just an actual implementation project management perspective, we can assist with all those areas." P11
	Clinicians as Change Champions (enabler) [Organisation- capacity to innovate]	Quote "I think you need to get back to the clinicians that are trusted within the community and have them lead the charge." Participants 16,17, 18, 19
	An organized request handling process facilitates the adoption of powerplans by streamlining the initiation and creation process (Enabler) [Organisation-Capacity to innovate in general]	Quote "They make a phone call, and one of us picked up puts it in service now that we have our separate Microsoft planner queue as well." P20, part 2
	Organisation offers clinical Informatics Training and fosters development of clinical champions to drive efficiency in clinical roles (enabler) [Organisation-Capacity to innovate in general]	Quote “…collegiate, they like to learn, share. They're very cerebral, like a lot of people who like to..optimising and I think that your [digital hospital-].They're the only group that has a clinical informatics solution. So you.Can do a Training …after you've done your training in clinical informatics, so it's nice.Because they have.Some champions, yeah.And now integrated that.Yeah, like the the…
	Informatics team is experienced in implementation and adoption of technology - Dashboard Development (Enabler) [ Organisation- Capacity to innovate in general]	Quote We've been able to develop around about 50 odd dashboards. P28
	organisations may not have the capacity to act upon knowledge generated by CDSS [Organisation- Capacity to innovate in general]	Quote "Well, the way I think about it is decision support, but information is only useful if someone's able to take action from it. And I don't think there's a lot of or as much autonomy as there could be within this health service to actually take on those actions" P6
	Inadequate resourcing for sustain and maintain Implementation processes [organisation-Capacity to innovate in general]	Quote The loss of agility. Yeah. Because we said but we take a few steps back to make some steps forward as a united front. Yeah. I mean like I could go get them and get them to the point. They're like OK, that's good, we'll take these hits, we'll take these hits here. But then to follow that up with crickets for so long, so long as it's you lose the momentum” P6
	Readiness to using Remote Virtual Monitoring technology [Organisational-readiness for this technology]	Quote We've got, as I said, and you know quite well, the remote virtual monitoring and tag stuff."P6 “And we do that through like some Bluetooth monitors, some iPads. So this is in the acute care at home service here at your cell currently.” P6
	Infrastructural limitations when implementing and adopting new technology [Readiness for this technology]	Quote "The systems have to work." P1 "I think [Health Service] really hasn't accommodated us because …If you're on a VPN connection, you're throttled down to three or four megabits per second."P1 “I think that's really the biggest one, because I was gonna say. It's just trying to find a computer which is always…" P24 "Then the standalone systems complain 'cause they're not integrated with our ent…
	Lack of decision-making to adopt technologies at executive level [Organisational-readiness for this technology]	Quote "Yeah, but nobody's really wanting to make a decision." P6 "nobody nobody wants to get behind it." P6 And then there's this whole thing, but nobody's really wanting to make a decision. Should we do it or not. So what I'm trying to do at the moment is articulate that if you don't,you know, make a change" P6
	There are human feedback loops to change incorrect automated CDSS processes (enabler) [organsiation- work needed]	Quote "So the first thing would be correcting the actual current orders for the patient." P22 "So typically what will happen is the pharmacist will flag this on the ward and say to the tree and doctors or this has been prescribed by the doctor in Ed or by your team. Can you please rectify this and they'll get the orders cancelled. And then usually the pharmacist will either do a risk plan or a cl…
	Adapting to local context Local Power Plans make sense (enabler) [organisation-work needed to plan, implement and monitor change]	Quote "They've done a local power plan for a slower clozapine titration, which I think makes sense."P22
	Organisation engages in the Training of champions to support CDSS adoption (enabler) [Organisation -Work needed to plan, implement and monitor change]	Quote "Champions are trained, they've done validation, then it's a case of, OK, now we go live with that product..." P28 "Communication, establishing of roles and responsibilities early and really getting that commitment from those areas..." P28
	Organisations engaging in data Literacy Improvement to support CDSS use (enabler) [Organisation-Work needed to plan, implement and monitor change]	Quote "There's an understanding there's roles, but it's really establishing that enterprise data governance type system that needs to be done... improving data literacy is one of the things that we're looking at." P28
	Lack of Radiologist Involvement in System Implementation [Organisational-workneeded]	Quote "I think Radiology, unless we went to a completely different PAX or some event happened, the training is sort of few and far between."P1 "There should be some mechanism for us to provide feedback to the system." P1
	Fragmented/limited technician support for technology/software post-adoption [Organisaitonal-work needed]	Quote "Generally, they will provide support for when they're rolling out something new. But often you don't actually discover issues or problems with that new process or software until you're using it." P3 " There is someone who comes around maybe once a year or something, or when you when you call them and you kind of try-. And I mean if you don't work on that day though you miss out.” P3
	Lack of rigour in testing AI technology [Organisation- work needed]	Quote "We didn't put it through some really quite rigorous testing and we designed to test." P6
	Routines and workflows can be embedded and resistant to change [Organisation-work needed]	Quote "It's hard to keep up with all the iterations in the system."P10 "I think people get used to one aspect of the system." P10
	Variation in CDSS use across departments (barrier) [Organisation- work needed]	Quote "Every department has their own oddities, I suppose." P29
	Institutional Support for Software Training and Knowledge Sharing [Organisational -readiness for this technology & work needed]	Quote "We actually not too bad here at the hospital 'cause our PAX team has learned how to use it."P3
	Awareness that involvement of diverse stakeholders in the implementation process is important [Organisational- Capacity to innovate in general & work needed]	Quote "So we've got the clinicians to design the clinical scenario." P6 "We simulated those in the system through testing and and that gave us that broad coverage of the whole solution."P6 "We interact quite heavily with clinicians like the leadership within the clinician groups." P20, part 2 "One of our clinical consultants is going to go and sort of like have a look at the workflow and try and …
Wider system	Wider system	Quote Yeah, we can't go and do that same update to any of the medical devices because the TGA certifies the actual equipment, but also the extension of the infrastructure that hangs on. P6 But we realized that the. The version of hardware that they sent us was a version two of this particular HP hardware. Right. But the certification on the medical device was version one in Australia. In the worl…
	Lack of comprehensive clinical informatics education within healthcare training (barrier) [Wider system-professional bodeies]	Quotes "We as pharmacy doesn't get a lot of undergraduate digital training at the moment, which I think is a downfall for pharmacy." P10
Embedding and adaptation over time	Technology which is sustained overtime increases acceptance [Embedding and adaptation over time- scope for adaptation over time]	Quote It's achieved a level of familiarity with. The the newer system that they're then willing to accept it and and. P9 "It takes time before people start going ohh. The old system was better or the system was easier since. They're more confident with the new systems that, yeah, they then accept that take on and and“ then there's also that attrition of new staff coming in." The way that. They ha…
	Not evaluating technology across implementation cycles (work needed over time) [Emedding and adaption over time-scope for adaption overtime]	Quote "And from a from an I.T. lifecycle perspective, yeah, I'm a massive champion of that whole point of we do go through a cycle right. Where you plan your budget, you deliver, you maintain most systems stay in maintain. And what we never do is go to that next step, which is to evaluate and more importantly, evaluate. Does this thing still deliver the same value statement that we thought it wou…
	Adapting AI to changes in the system over time is specialised and labour intensive (barrier) [Embedding and adpation over time- scope for adpation over time]	Quote it's not picking up, it's not trained on certain variable or whatever. So we need to optimize it." P7 "how do we then make sure that the tool stays accurate over time?" P7 "no one really has, I think, quite worked out, had enough. I think that's going to be the challenge."P7
	Recognition that it is important to identify how AI evolves with treatment regimes [Embedding and adaptation over time- scope for adaptation over time]	Quote "How it evolves with the treatment regimes, would be really important" P12 part 2
Other [organisational-[Organisational culture- does not map to NASSS subdomain)]	Informatics team has a close familial culture due to working together for a long time (determinant) [Organisational culture- does not map to NASSS subdomains)	Quote "All of us have been working together for 10 plus years, some of them 15. Very close-knit team. So that is what holds us together."P27 "We kind of make this process work through experience in that we have all worked together as a team." P27
Condition &Technology	Lack of adaptation to clinical context limits uptake and use [Condition-clinical context, Technology- knowledge to use it]	Quote "Now, plans are useful when certain people customize them to what they need the power plan for.” P20, part 1 "Sometimes it can be a bit too rigid, and if you're wanting to do something that falls out of the power plan, they sometimes can make the job harder..." P21 "I know that psych very much likes its BDM power plan, which we'll talk about later, but Psych is very good at initiating it re…
Technology and value proposition	Technology supports effective practice -Linking informatics, clinical decision-making with safety considerations (enabler) [Technology-knowledge generated by it, Value proposition- Demande side to adopter]	Quote "Inform clinicians are more analytics once it's a form of safety and quality, but like the real-time reporting aspect of that. At that whole of organization, longitude, health sense how are we performing? How we're supporting? Safe and quality care and this one is about how we're providing safe and quality care here and now for the patients in the hospital today.” P26
	CDSS enables systematic data collection to support research and funding (enabler) [Technology- knowledge generated by it, Value proposition-Adopter demand side]	Quote "The data for clinicians is just huge, and the ability to track what everyone's doing and use it for research and funding."Participants 16,17, 18, 19 "It's amazing what can be extracted."Participants 16,17, 18, 19
Technology and adopter	Technology supports effective practice [Technology- knowledge generated, Adopter- clinical context]	Quote "You want to be able to provide useful information and produce a report that just says, 'Well, this is what I can see correlated, clinically I don't know what it means' is not useful."P3 "As much as you want to be an efficient radiologist, you also want to be a good radiologist." P3 Quote "I guess everybody has their own review system for initially reporting more than, it extrapolates for c…
	The perception that CDSS does not support effective practice [Technology- knowledge generated by it, Adopter- clinical context]	Quote "But like for some reason some people have this really negative feeling towards them...Answer I've been able to come back to.It was taught that us as clinicians were.Like we just want to write down the medications that we.Know that the patient already.Needs and we see a power plans. We go, Oh my goodness, it's all the superfluous information in here, which you know, as a clinician, you.Don'…
Technology and adopter	CDSS may also support the delivery of human centred care [Technology- knowledge generated by it, Adopter-clinical context]	CDSS may also support the delivery of human centred care [Technology- knowledge generated by it, Adopter-clinical context] Quote “The the issue is that people like to be human and like to humanised patient care and also worried about. I guess. Job security in terms of. Fewer to say. OK, well, we can. Make these decisions.Through algorithms better than than what you guys can then yeah. So. It's ki…
Technology and organisation	Socio-technological challenges in developing ML models with validity and reliability (barrier) [Technology-Material properties , Organisational -Capacity to innovate in general]	Quote Outside pediatrics, not aware of anyone who's using it." P7 "In terms of any training application, no, there's none here" P7 " This is a bit of prototype of work and it's really not yet a functioning tool. But still we're getting close.” P7 "Still not performing as well as we would like it to be."P7 "But it all depends on the input data in terms of the image. Because I mean if it's black an…
	Practical, efficient and contextually based teaching enabled uptake of CDSS (power plans) (enabler) [Organisation-work needed to plan, implement and monitor change, Technology - Knowledge to use it]	Quote "The scenarios are probably a bit more realistic to what I needed to do, and I think efficiency was probably the biggest thing, like, yeah, where they just sort of took us through it quickly..." P20, part 1 "Yeah, I say it seems that it was more contextual and how they were teaching it, yeah."P20, part 1 "Yeah, I think efficiency was probably the biggest thing, like, yeah, where they just s…
	Practical, efficient and contextually based teaching enabled uptake of CDSS (power plans) (enabler) [Organisation-work needed to plan, implement and monitor change, Technology - Knowledge to use it]	Quote "The scenarios are probably a bit more realistic to what I needed to do, and I think efficiency was probably the biggest thing, like, yeah, where they just sort of took us through it quickly..." P20, part 1 "Yeah, I say it seems that it was more contextual and how they were teaching it, yeah."P20, part 1 "Yeah, I think efficiency was probably the biggest thing, like, yeah, where they just s…
	Lack of support and training to use the technology [Technology-knowledge to use it, Organisation- work needed]	Quote "You gotta get help setting all of that up. And then when you want to veer away from oncology scans into other formats, which I've struggled to learn how to use, and I've had to get colleagues to show me." P3 "Even so, you still encounter... if the slightest thing goes wrong, you don't know how to recover from it." P3 "Much until my role came in, there was no other sort of support for junio…
	Challenges with entering and collecting complex patient information in decision support systems (barrier) [Technology -material properties, Organisation- Work needed]	Quote "The problem in hospitals is that people don't record the co-morbidities until they've left hospital. Yeah, right. Until they're coded." P13 "In free text and that's not getting coded into a field somewhere that would easily be drawn." P13 "For example, with insulin prescribing, the doses change on a day-by-day basis. Yeah, whereas the prior system where you have a paper-based system, you j…
Technology and embedding and adaptation over time	uninformed about technology changes overtime [Technology-material properties, Scope to embed and adapt over time - Scope to adapt over time]	Quote "I don't know whether this is a power plan specific thing, but there used to be a feature in IEMR where you could taper medication doses either up or down...A few years ago and it seems to be gone. I don't know what ever happened to it and it just it just wasn't there anymore. Well, I didn't use it for a while and then I tried to use it and it didn't exist anymore, right? It was very common…
Value proposition and adopter	Preference for digital health records by health providers (enabler) [Value proposition- demand side to adopter, Adopter- staff perception]	Quote "Very few people who are using the IEMR would go back to paper. We'd all say that this is better than what we had before." P13
Value proposition and organisation	Clinical director has positive perception of AI Adoption to support and empower radiologists’ autonomy (Enabler) [Value proposition-- Demand side to adopter, Organisational -nature of adoption/funding]	Quote "I think there's more than enough work here with limited people." P12, part 1
	Misalignment between upstream and downstream value proposition (barrier) [Value proposition- Demand-side to adopter, Organsiation- nature of adoption/funding]	Quote "That they. Are looking to sort of future proof. And and those. Sort of things. I think there's there's so many layers of governance within our role that there's the clinical governance in terms of is this changed something that's actually going to support patient safety, improved clinician workflows, there's a financial implication to it as well, is it? Yes, we're saving time for the docto…
Value proposition and wider system	Vendors need to go through rigorous compliance process making procurement uncertain [Domain: Value proposition- Relative disadvantage (demand side to adopters), wider system- Regulatory & policy]	Quote "We love your work, and you've done a really great job with this product, but we can't guarantee that it'll be your product that we end up with." P11 "So we might get a really great presentation. It might line up exactly with what we need, but then we're going to say, alright, well to be transparent, we can't just sign up with you right now." P11
Adopter and organisation	Perception that organisational change is very difficult [Adopter-staff perception, Organisational- general capacity to innnovate]	Quote "Beyond that, it is very hard to change an organization this large." P11 "It's a very risk-adverse organization." P11 “It's the mechanism in place to actually do the innovation is not in alignment with people being supportive." P11 “But then beyond that it's the the culture of any specific area which is sometimes hard to navigate and hard to bring people on board with things especially beca…
	There is a of a lack of investment Support for CDSS Innovations related to allied health (barrier) [Adopter -role, identity &perception, organisation- nature of adoption and funding decision]	Quote "Probably mid mid scale probably, yeah. Five to six. Yeah, there's. In, in there's principle, there's support in principle, but when it comes to actually trying to obtain finances to be able to implement." P9 “from an allied health with an allied health lead, it feels like there's less support compared to if it was led by medical or nursing professions” P9 "It's reflection was from allied h…
	Lack of integrating CDSS into workflows and current habits [Adopter- clinical context, Organization-Extent of change needed to organisational routine	Quote "I think people are impatient, aren't they? Yeah. Yeah. It doesn't work early. They'll probably go off it a bit so yeah. That's that human factor analysis and working out what suits them the best would be important." P10 "I think there's a number of workarounds that we see in place because we didn't have the functionality in the system to do it..." P16, 17, 18 &19 "My only challenge with wo…
	Information fatigue amongst clinical digital consultants is very high (barrier) [Adopter- role & identity, Organisation-work needed]	Quotes " I think we've seen that with the. Code upgrade as the most recent. Example of just. The sheer volume of information that we were trying. To get across. To clinicians. Umm. Really selected in the email and the comms that went out. But even then, like you can't cover everything conditions.”P16, 17, 18 & 19
Adopter and wider system	Wider system regulation enables less variation in how CDSS is used-percived as postive (enabler) [Adopter-Staff perception, Wider system-regulatory/legal issues]	Quote "I think statewide power plans are very worthwhile and I think it's good to try and get more consistency across sites for the more serious intervention." P22
	Hierarchal nature of medicine discourages thinking about innovation [Adopter- role & identity, Wider system -professional bodies]	Quote “OK, well, I mean, and maybe that's something about the hierarchy here. I mean, there are people I mean, you should. But I'm just interested in news about what those performance indicators are like. As you know, I mean, we do have a few dashboards in there, sort of monitoring devices. But I'm not convinced that a lot of frontline clinicians talk about them sort of at a macro level, the leve…
	Responsibility between developers and clinicians aren’t always clearly defined (barrier) [Adopter role & identity, Wider system- professional bodies]	Quote "But it's also really raised a lot or highlighted a lot of the areas where, you know, there could be more maturity or where we need more maturity in the way that the health services is, I guess, operating in terms of making sure that whatever processes need to be in place for governance and decision making, ethics, liability. And so the sort of clinical responsibility which will always sort…
Organisation and wider system	Implementation is subject to complex governance processes [organisational-work needed, Wider system- legal/regulation]	Quote Oh no, I know, I know how long it's going to take. It's going to take 20 weeks but I haven't got a start date from. So we've got the contract signed. OK, so that's about six months worth of fighting with health to get the contract signed, but it's signed now. OK. And we're just waiting on Senate to say we've got these resources. So this is the official start date. P6 "The more it gets drawn…
	Lack of clear governance and regulatory mechanisms to guarantee patient safety and staff protection from liability [Organisational- Work needed, Wider system -Regulatory and legal	Quote But but there is actually complexity there in that, you know, there's an algorithm that's been developed on certain data. There's there's a whole bunch of issues around needing to maintain that so that it's whatever, you know, solution, digital health solutions being implemented is we need to check that still performing the way that we intended or that way I did initially. P8 And so that's …
Organisation and Embedding and adaptation over time	The health system nurtures ongoing capacity building of informaticians [Organisational- capacity to innovate in general, Embedding and adaptation over time- organisational resilience]	Quote "The idea of being able to have identified a problem down a literature search to to see whether or not that there was an existing solution out there, discovered that there isn't an existing solution, then try and and develop the in-house solution. I think that's actually done a couple of things. One is it's built confidence and capacity that this is something that we could do both within th…
Technology, Organisational, Wider system	Data to validate and test decision support systems is difficult to access. [Technology - material properties, Organisational -Work needed, Wider system -Regulatory/legal issue]	Quote "Inconsistencies in data." P9 "Difficulties obtaining accurate data for research."P9 "Issues with data transfer from observations to a spreadsheet."P9 "Haven't looked at that information because it hasn't been readily available."P9
Technology, Adopter and Embedding and adaption over time	Lack of support and training to use the technology overtime [Technology-knowledge to use it, Adopter- perception, Embedding and adaption over time-scope for adaptation]	Quote "I have to say the 2019 education was a lot better. It was so they didn't dwell on things that were unimportant to me for too long... efficiency was probably the biggest thing." P20, part 1 "Arts tool always be focusing initially on Adm costings. And the the two biggest ones that impact us day today and it's really important for that message is consistently told and reinforced."P22 "It's pr…
Technology, Adopter, Embedding and adaption and over time	Technology supports effective practice over time (enabler) [Domain: Technology, knowledge generated by it, Adopter- Clinical context, Embedding and adaption and over time-Scope for adaption over time]	Quote "When you're typing looking for a medication, sometimes you may incidentally find some other power plan. You might use it. You might look at it and like, actually it's quite useful and then that might sort of like carry through into your next rotation. And it's like, oh, this is something that's valuable that I've used previously. So I'm going to use it again.” P20, part 1
Organization, Wider system, Embedding and adapting over time	Lessons from Covid-19 showed that decision-making and governance can be streamlined to adopt CDSS (enabler) quickly [Domain: Organization, Nature of adoption and funding decisions, Wider system - sociocultural context (covid-19), Embedding and adapting over time organisational resilience]	Quote "I think COVID certainly showed us that we can streamline a lot of our decision making..."Participants 16,17, 18, 19 "There was a lot more rapid decision making."Participants 16,17, 18, 19 That really sort of changed the approach to governance last year..."Participants 16,17, 18, 19

## Sheet: Mapping to the stages
Name of determinant	Domain	Enabler	Barrier	Neutral factor	Phase	Exploration	Installation	initial implementation	Full implementation	Exploration and installation	initial implementation and full implementation	Installation, initial implementation and full implementation (2,3,4)	Exploration, installation, intial implementation and full implementation (1,2,3,4)
CDSS can be adapted to the needs in the clinical context [ Condition- clinical context]	Condition	1			Exploration	1
Lack of adaptation to clinical context limits uptake and use [Condition-clinical context, Technology- knowledge to use it]	Condition and technology		1		Exploration	1
Inbuilt tracking within the CDSS allows transparency of CDSS use (enabler) [Technology-material properties]	Technology	1			Exploration, installation, intial implementation and full implementation (1,2,3,4)								1
The CDSS streamlines workflow (enabler) [Technology- material properties]	Technology	1			Exploration	1
CDSS enables the information be accessed in one place and on multiple devices (enabler) [Technology-material properties]	Technology	1			Exploration	1
Adapting to clinical context enables use and uptake (enabler) [Technology -material properties]	Technology	1			Exploration	1
Education and Training modules provided (enabler) [Technology-knowledge to use it]	Technology	1			Installation		1
Technology supports safer practice (enabler) [Technology- knowledge generated by it]	Technology	1			Exploration	1
Technology supports efficient practice (enabler) [Technology- knowledge generated]	Technology	1			Exploration	1
CDSS can be applied to improve communication across key stakeholders in the health system i.e. tertiary to primary care [Technology- knowledge generated by it]	Technology	1			Full implementation				1
Usability of technology can increase acceptability and adherence (due to increase confidence) (enabler) [ Technology- material properties & knowledge to use it]	Technology	1			Full implementation				1
Technology supports effective practice -Linking informatics, clinical decision-making with safety considerations (enabler) [Technology-knowledge generated by it, Value proposition- Demande side to adopter]	Technology and value proposition	1			Exploration		1
CDSS enables systematic data collection to support research and funding (enabler) [Technology- knowledge generated by it, Value proposition-Adopter demand side]	Technology and value proposition	1			Full implementation				1
Technology supports effective practice [Technology- knowledge generated, Adopter- clinical context]	Technology and adopter	1			Exploration	1
Practical, efficient and contextually based teaching enabled uptake of CDSS (power plans) (enabler) [Organisation-work needed to plan, implement and monitor change, Technology - Knowledge to use it]	Technology and organisation	1			Full implementation				1
Technology supports effective practice over time (enabler) [Domain: Technology, knowledge generated by it, Adopter- Clinical context, Embedding and adaption and over time-Scope for adaption over time]	Technology, Adopter, Embedding and adaption and over time	1			Full implementation				1
Usability glitches with electronic asessments [Technology -Material properties]	Technology		1		Exploration	1
Lack of interoperability and data sharing [Technology-material properties]	Technology		1		Exploration	1
Alert Fatigue [Technology -material properties]	Technology		1		Exploration	1
CDSS user data diffcult to access [material properties]	Technology		1		Exploration	1
Lack of adaptation to clinical context may compromise patient safety (medication safety) [Technology-material properties]	Technology		1		Exploration	1
Old fashioned interface [Technology-material properties]	Technology		1		Exploration	1
Multiple actions required for CDSS to be used correctly (barrier) [Technology-material properties]	Technology		1		Exploration	1
Lack of interoperability and easy access [ Technology- knowledge to use it]	Technology		1		Exploration	1
Bias in knowledge generated by AI models (barrier) [Technology-knowledge generated by it]	Technology		1		Exploration	1
Lack of adaptation to clinical context limits uptake and use [Condition-clinical context, Technology- knowledge to use it]	Condition &Technology		1		Exploration	1
The perception that CDSS does not support effective practice [Technology- knowledge generated by it, Adopter- clinical context]	Technology and adopter		1		Exploration	1
CDSS may also support the delivery of human centred care [Technology- knowledge generated by it, Adopter-clinical context]	Technology and adopter			1	Exploration	1
Socio-technological challenges in developing ML models with validity and reliability (barrier) [Technology-Material properties , Organisational -Capacity to innovate in general]	Technology and organisation		1		Exploration	1
Lack of support and training to use the technology [Technology-knowledge to use it, Organisation- work needed]	Technology and organisation		1		Full implementation				1
Challenges with entering and collecting complex patient information in decision support systems (barrier) [Technology -material properties, Organisation- Work needed]	Technology and organisation		1		Exploration	1
uninformed about technology changes overtime [Technology-material properties, Scope to embed and adapt over time - Scope to adapt over time]	Technology and embedding and adaptation over time		1		Full implementation				1
Data to validate and test decision support systems is difficult to access. [Technology - material properties, Organisational -Work needed, Wider system -Regulatory/legal issue]	Technology, Organisational, Wider system		1		Exploration	1
Lack of support and training to use the technology overtime [Technology-knowledge to use it, Adopter- perception, Embedding and adaption over time-scope for adaptation]	Technology, Adopter and Embedding and adaption over time		1		Full implementation				1
CDSS improves efficiency and workflows [Value proposition-demand side to adopter]	Value proposition	1			Exploration	1
AI’s enables Workflow Efficiency for protocolised jobs [Value proposition-Demand side to adopter]	Value proposition	1			Exploration	1
Technology supports effective practice -Linking informatics, clinical decision-making with safety considerations (enabler) [Technology-knowledge generated by it, Value proposition- Demande side to adopter]	Technology and value proposition	1			Exploration	1
CDSS enables systematic data collection to support research and funding (enabler) [Technology- knowledge generated by it, Value proposition-Adopter demand side]	Technology and value proposition	1			Full implementation				1
Preference for digital health records by health providers (enabler) [Value proposition- demand side to adopter, Adopter- staff perception]	Value proposition and adopter	1			Full implementation				1
Clinical director has positive perception of AI Adoption to support and empower radiologists’ autonomy (Enabler) [Value proposition-- Demand side to adopter, Organisational -nature of adoption/funding]	Value proposition and organisation	1			Exploration	1
Misalignment between vendor and health service needs [Value Proposition-supply side to developer]	Value proposition		1		Exploration	1
Misalignment between upstream and downstream value proposition (barrier) [Value proposition- Demand-side to adopter, Organsiation- nature of adoption/funding]	Value proposition and organisation		1		Exploration	1
Vendors need to go through rigorous compliance process making procurement uncertain [Domain: Value proposition- Relative disadvantage (demand side to adopters), wider system- Regulatory & policy]	Value proposition and wider system		1		Exploration	1
Perception that AI can improve efficiency [Adopter-staff perception]	Adopter	1			Exploration	1
Technology supports effective practice [Adopter -staff identity & clinical context]	Adopter	1			Exploration	1
Technology supports effective practice [Technology- knowledge generated, Adopter- clinical context]	Technology and adopter	1			Exploration	1
Preference for digital health records by health providers (enabler) [Value proposition- demand side to adopter, Adopter- staff perception]	Value proposition and adopter	1			Full implementation				1
Wider system regulation enables less variation in how CDSS is used-percived as postive (enabler) [Adopter-Staff perception, Wider system-regulatory/legal issues]	Adopter and wider system	1			Full implementation				1
Technology supports effective practice over time (enabler) [Domain: Technology, knowledge generated by it, Adopter- Clinical context, Embedding and adaption and over time-Scope for adaption over time]	Technology, Adopter and Embedding and adaption over time	1			Full implementation				1
Negative past experience with AI technology [staff perceptions]	Adopter		1		Full implementation				1
Informatics professionals aren’t always empowered to change implementation processes [Adopter-role & identity]	Adopter		1		Exploration	1
Clinical director perception that frontline Clinicians aren’t thinking about CDSS at a system level, if at all (barrier) [Adopter- Role & Identity]	Adopter		1		Installation		1
Clinical director perceives that frontline clinicians have a limited understanding of AI [Adopter- role & identity]	Adopter		1		Installation		1
Perception that machine learning could negatively affect critical thinking [Adopter- role & identity]	Adopter		1		Full implementation				1
Perception that Allied Health aren’t consulted across implementation phases [Adopter-staff, identity and percetions]	Adopter		1		Exploration	1
Perception from informatics that Frontline staff aren’t consulted across implementation phases (barrier) [ Adopter- role, identity and perception]	Adopter		1		Exploration	1
Perception that clincal adopters aren't consulted about technology adoption (barrier) [Adopter- role, identity & perception]	Adopter		1		Exploration	1
Perception that digital health consultants don’t easily fit into informatics context (barrier) [Adopter- role, identity & perception]	Adopter		1		Full implementation				1
The perception that CDSS does not support effective practice [Technology- knowledge generated by it, Adopter- clinical context]	Technology and adopter		1		Exploration	1
Perception that organisational change is very difficult [Adopter-staff perception, Organisational- general capacity to innnovate]	Adopter and organisation		1		Exploration	1
There is a of a lack of investment Support for CDSS Innovations related to allied health (barrier) [Adopter -role, identity &perception, organisation- nature of adoption and funding decision]	Adopter and organisation		1		Exploration	1
Lack of integrating CDSS into workflows and current habits [Adopter- clinical context, Organization-Extent of change needed to organisational routine	Adopter and organisation		1		Exploration	1
Information fatigue amongst clinical digital consultants is very high (barrier) [Adopter- role & identity, Organisation-work needed]	Adopter and organisation		1		Full implementation				1
Hierarchal nature of medicine discourages thinking about innovation [Adopter- role & identity, Wider system -professional bodies]	Adopter and wider system		1		Exploration	1
Responsibility between developers and clinicians aren’t always clearly defined (barrier) [Adopter role & identity, Wider system- professional bodies]	Adopter and wider system		1		Exploration	1
Lack of support and training to use the technology overtime [Technology-knowledge to use it, Adopter- perception, Embedding and adaption over time-scope for adaptation]	Technology, Adopter and Embedding and adaption over time		1		Full implementation				1
Clinicians assess trust in CDSS in different ways (radiologists-personal experience versus the assessment of others) [Adopter-clinical context]	Adopter			1	Installation, initial implementation and full implementation (2,3,4)							1
CDSS may also support the delivery of human centred care [Technology- knowledge generated by it, Adopter-clinical context]	Technology and adopter			1	Exploration	1
Informatics professional perception of role as enabling CDSS uptake [Organisation-capacity to innovate in general]	Organisation	1			Exploration	1
Embedded digital health support (enabler) [Organisation-capacity to innovate in general]	Organisation	1			Exploration	1
Clinicians as Change Champions (enabler) [Organisation- capacity to innovate]	Organisation	1			Exploration	1
An organized request handling process facilitates the adoption of powerplans by streamlining the initiation and creation process (Enabler) [Organisation-Capacity to innovate in general]	Organisation	1			Exploration	1
Organisation offers clinical Informatics Training and fosters development of clinical champions to drive efficiency in clinical roles (enabler) [Organisation-Capacity to innovate in general]	Organisation	1			Full implementation				1
Informatics team is experienced in implementation and adoption of technology - Dashboard Development (Enabler) [ Organisation- Capacity to innovate in general]	Organisation	1			Full implementation				1
Readiness to using Remote Virtual Monitoring technology [Organisational-readiness for this technology]	Organisation	1			Full implementation				1
There are human feedback loops to change incorrect automated CDSS processes (enabler) [organsiation- work needed]	Organisation	1			Full implementation				1
Adapting to local context Local Power Plans make sense (enabler) [organisation-work needed to plan, implement and monitor change]	Organisation	1			Exploration	1
Organisation engages in the Training of champions to support CDSS adoption (enabler) [Organisation -Work needed to plan, implement and monitor change]	Organisation	1			Exploration and installation					1
Organisations engaging in data Literacy Improvement to support CDSS use (enabler) [Organisation-Work needed to plan, implement and monitor change]	Organisation	1			Installation		1
Institutional Support for Software Training and Knowledge Sharing [Organisational -readiness for this technology & work needed]	Organisation	1			Full implementation				1
Awareness that involvement of diverse stakeholders in the implementation process is important [Organisational- Capacity to innovate in general & work needed]	Organisation	1			Exploration	1
Practical, efficient and contextually based teaching enabled uptake of CDSS (power plans) (enabler) [Organisation-work needed to plan, implement and monitor change, Technology - Knowledge to use it]	Technology and organisation	1			Full implementation				1
Clinical director has positive perception of AI Adoption to support and empower radiologists’ autonomy (Enabler) [Value proposition-- Demand side to adopter, Organisational -nature of adoption/funding]	Value proposition and organisation	1			Exploration	1
The health system nurtures ongoing capacity building of informaticians [Organisational- capacity to innovate in general, Embedding and adaptation over time- organisational resilience]	Organisation and Embedding and adaptation over time	1			Full implementation				1
Lessons from Covid-19 showed that decision-making and governance can be streamlined to adopt CDSS (enabler) quickly [Domain: Organization, Nature of adoption and funding decisions, Wider system - sociocultural context (covid-19), Embedding and adapting over time organisational resilience]	Organization, Wider system, Embedding and adapting over time	1			Exploration	1
Lack of guidance to inform implementation planning (barrier) [Organisation- Lack of capacity to Implement]	Organisation		1		Exploration and installation					1
organisations may not have the capacity to act upon knowledge generated by CDSS [Organisation- Capacity to innovate in general]	Organisation		1		Exploration	1
Inadequate resourcing for sustain and maintain Implementation processes [organisation-Capacity to innovate in general]	Organisation		1		Installation		1
Infrastructural limitations when implementing and adopting new technology [Readiness for this technology]	Organisation		1		Exploration	1
Lack of decision-making to adopt technologies at executive level [Organisational-readiness for this technology]	Organisation		1		Exploration	1
Lack of Radiologist Involvement in System Implementation [Organisational-workneeded]	Organisation		1		Full implementation				1
Fragmented/limited technician support for technology/software post-adoption [Organisaitonal-work needed]	Organisation		1		Full implementation				1
Lack of rigour in testing AI technology [Organisation- work needed]	Organisation		1		Exploration	1
Routines and workflows can be embedded and resistant to change [Organisation-work needed]	Organisation		1		Exploration	1
Variation in CDSS use across departments (barrier) [Organisation- work needed]	Organisation		1		Exploration	1
Socio-technological challenges in developing ML models with validity and reliability (barrier) [Technology-Material properties , Organisational -Capacity to innovate in general]	Technology and organisation		1		Exploration	1
Lack of support and training to use the technology [Technology-knowledge to use it, Organisation- work needed]	Technology and organisation		1		Full implementation				1
Challenges with entering and collecting complex patient information in decision support systems (barrier) [Technology -material properties, Organisation- Work needed]	Technology and organisation		1		Exploration	1
Misalignment between upstream and downstream value proposition (barrier) [Value proposition- Demand-side to adopter, Organsiation- nature of adoption/funding]	Value proposition and organisation		1		Exploration	1
Perception that organisational change is very difficult [Adopter-staff perception, Organisational- general capacity to innnovate]	Adopter and organisation		1		Exploration	1
There is a of a lack of investment Support for CDSS Innovations related to allied health (barrier) [Adopter -role, identity &perception, organisation- nature of adoption and funding decision]	Adopter and organisation		1		Exploration	1
Lack of integrating CDSS into workflows and current habits [Adopter- clinical context, Organization-Extent of change needed to organisational routine	Adopter and organisation		1		Exploration	1
Information fatigue amongst clinical digital consultants is very high (barrier) [Adopter- role & identity, Organisation-work needed]	Adopter and organisation		1		Full implementation				1
Implementation is subject to complex governance processes [organisational-work needed, Wider system- legal/regulation]	Organisation and wider system		1		Exploration	1
Lack of clear governance and regulatory mechanisms to guarantee patient safety and staff protection from liability [Organisational- Work needed, Wider system -Regulatory and legal	Organisation and wider system		1		Exploration	1
Data to validate and test decision support systems is difficult to access. [Technology - material properties, Organisational -Work needed, Wider system -Regulatory/legal issue]	Technology, Organisational, Wider system		1		Exploration	1
Informatics team has a close familial culture due to working together for a long time (determinant) [Organisational culture- does not map to NASSS subdomains)	Organisation			1	Exploration	1
Wider system regulation enables less variation in how CDSS is used-percived as postive (enabler) [Adopter-Staff perception, Wider system-regulatory/legal issues]	Adopter and wider system	1			Full implementation				1
Lessons from Covid-19 showed that decision-making and governance can be streamlined to adopt CDSS (enabler) quickly [Domain: Organization, Nature of adoption and funding decisions, Wider system - sociocultural context (covid-19), Embedding and adapting over time organisational resilience]	Organization, Wider system, Embedding and adapting over time	1			Exploration	1
Wider system regulation hinders adaption and adotion of CDSS	Wider system		1		Full implementation				1
Lack of comprehensive clinical informatics education within healthcare training (barrier) [Wider system-professional bodeies]	Wider system		1		Exploration	1
Vendors need to go through rigorous compliance process making procurement uncertain [Domain: Value proposition- Relative disadvantage (demand side to adopters), wider system- Regulatory & policy]	Value proposition and wider system		1		Exploration	1
Hierarchal nature of medicine discourages thinking about innovation [Adopter- role & identity, Wider system -professional bodies]	Adopter and wider system		1		Exploration	1
Responsibility between developers and clinicians aren’t always clearly defined (barrier) [Adopter role & identity, Wider system- professional bodies]	Adopter and wider system		1		Exploration	1
Implementation is subject to complex governance processes [organisational-work needed, Wider system- legal/regulation]	Organisation and wider system		1		Exploration	1
Lack of clear governance and regulatory mechanisms to guarantee patient safety and staff protection from liability [Organisational- Work needed, Wider system -Regulatory and legal	Organisation and wider system		1		Exploration	1
Data to validate and test decision support systems is difficult to access. [Technology - material properties, Organisational -Work needed, Wider system -Regulatory/legal issue]	Technology, Organisational, Wider system		1		Exploration	1
Technology which is sustained overtime increases acceptance [Embedding and adaptation over time- scope for adaptation over time]	Embedding and adaptation over time	1			Full implementation				1
The health system nurtures ongoing capacity building of informaticians [Organisational- capacity to innovate in general, Embedding and adaptation over time- organisational resilience]	Organisation and Embedding and adaptation over time	1			Full implementation				1
Technology supports effective practice over time (enabler) [Domain: Technology, knowledge generated by it, Adopter- Clinical context, Embedding and adaption and over time-Scope for adaption over time]	Technology, Adopter, Embedding and adaption and over time	1			Full implementation				1
Lessons from Covid-19 showed that decision-making and governance can be streamlined to adopt CDSS (enabler) quickly [Domain: Organization, Nature of adoption and funding decisions, Wider system - sociocultural context (covid-19), Embedding and adapting over time organisational resilience]	Organization, Wider system, Embedding and adapting over time	1			Exploration	1
Not evaluating technology across implementation cycles (work needed over time) [Emedding and adaption over time-scope for adaption overtime]	Embedding and adaptation over time		1		Full implementation				1
Adapting AI to changes in the system over time is specialised and labour intensive (barrier) [Embedding and adpation over time- scope for adpation over time]	Embedding and adaptation over time		1		Full implementation				1
uninformed about technology changes overtime [Technology-material properties, Scope to embed and adapt over time - Scope to adapt over time]	Technology and embedding and adaptation over time		1		Full implementation				1
Lack of support and training to use the technology overtime [Technology-knowledge to use it, Adopter- perception, Embedding and adaption over time-scope for adaptation]	Technology, Adopter and Embedding and adaption over time		1		Full implementation				1
Recognition that it is important to identify how AI evolves with treatment regimes [Embedding and adaptation over time- scope for adaptation over time]	Embedding and adaptation over time			1	Full implementation				1
Totals		50	71	5	N/A	77	6	0	39	2	0	1	1
